# Supplementary material for: The Association Between Indoor Air Pollutants and Brain Structure Indicators Using eTIV-Adjusted and Unadjusted Models: A Study in Seoul and Incheon
Source: Brain Sci. 2025 Aug 14;15(8):868. doi: 10.3390/brainsci15080868 (PMC12384879; doi:10.3390/brainsci15080868)
Supplement: Supplementary file 1 [file brainsci-15-00868-s001.zip]

Archive with 1 entries (1 files):
- brainsci-3786516-supplementary.pdf
